# Supplementary material for: Triglyceride-glucose index and health outcomes: an umbrella review of systematic reviews with meta-analyses of observational studies
Source: Cardiovasc Diabetol. 2024 May 23;23:177. doi: 10.1186/s12933-024-02241-y (PMC11118729; doi:10.1186/s12933-024-02241-y)
Supplement: Supplementary file 1 — Additional file 1. Table S1. PRISMA checklist of items to include when reporting a systematic review or meta-analysis. Table S2: PRIOR Checklist. Table S3. Search strategy. Table S4. The list of the excluded records during the process of full-text review. Table S5. Description of 95 meta-analyses investigating the associations between Triglyceride-glucose index and health outcomes. Table S6. GRADE classification of quality of evidence. Table S7. Sensitivity analysis results of excluded meta-analyses due to overlap. Table S8. The summary results of meta-analyses excluded due to lack of data for quantitative synthesis. [file 12933_2024_2241_MOESM1_ESM.xlsx]

## Sheet: Table S1.PRISMA
Supplementary Table S1. PRISMA checklist of items to include when reporting a systematic review or meta-analysis.
Section/topic	#	Checklist item	Reported on page #
TITLE
Title	1	Identify the report as a systematic review, meta-analysis, or both.	1
ABSTRACT
Structured summary	2	Provide a structured summary including, as applicable: background; objectives; data sources; study eligibility criteria, participants, and interventions; study appraisal and synthesis methods; results; limitations; conclusions and implications of key findings; systematic review registration number.	3-4
INTRODUCTION
Rationale	3	Describe the rationale for the review in the context of what is already known.	5-6
Objectives	4	Provide an explicit statement of questions being addressed with reference to participants, interventions, comparisons, outcomes, and study design (PICOS).	6
METHODS
Protocol and registration	5	Indicate if a review protocol exists, if and where it can be accessed (e.g., Web address), and, if available, provide registration information including registration number.	6-7
Eligibility criteria	6	Specify study characteristics (e.g., PICOS, length of follow-up) and report characteristics (e.g., years considered, language, publication status) used as criteria for eligibility, giving rationale.	7-8
Information sources	7	Describe all information sources (e.g., databases with dates of coverage, contact with study authors to identify additional studies) in the search and date last searched.	7
Search	8	Present full electronic search strategy for at least one database, including any limits used, such that it could be repeated.	7, Supplementary Table S3
Study selection	9	State the process for selecting studies (i.e., screening, eligibility, included in systematic review, and, if applicable, included in the meta-analysis).	7-8
Data collection process	10	Describe method of data extraction from reports (e.g., piloted forms, independently, in duplicate) and any processes for obtaining and confirming data from investigators.	8-9
Data items	11	List and define all variables for which data were sought (e.g., PICOS, funding sources) and any assumptions and simplifications made.	8-9
Risk of bias in individual studies	12	Describe methods used for assessing risk of bias of individual studies (including specification of whether this was done at the study or outcome level), and how this information is to be used in any data synthesis.	-
Summary measures	13	State the principal summary measures (e.g., risk ratio, difference in means).	9
Synthesis of results	14	Describe the methods of handling data and combining results of studies, if done, including measures of consistency (e.g., I2) for each meta-analysis.	9
Risk of bias across studies	15	Specify any assessment of risk of bias that may affect the cumulative evidence (e.g., publication bias, selective reporting within studies).	10-11
Additional analyses	16	Describe methods of additional analyses (e.g., sensitivity or subgroup analyses, meta-regression), if done, indicating which were pre-specified.	9
RESULTS
Study selection	17	Give numbers of studies screened, assessed for eligibility, and included in the review, with reasons for exclusions at each stage, ideally with a flow diagram.	11, Figure 1
Study characteristics	18	For each study, present characteristics for which data were extracted (e.g., study size, PICOS, follow-up period) and provide the citations.	11-12, Tables 1-4, Supplementary Table S5
Risk of bias within studies	19	Present data on risk of bias of each study and, if available, any outcome-level assessment (see Item 12).	-
Results of individual studies	20	For all outcomes considered (benefits or harms), present, for each study: (a) simple summary data for each intervention group and (b) effect estimates and confidence intervals, ideally with a forest plot.	13, Tables 1-4, Supplementary Table S5
Synthesis of results	21	Present results of each meta-analysis done, including confidence intervals and measures of consistency.	13, Tables 1-4, Supplementary Table S5
Risk of bias across studies	22	Present results of any assessment of risk of bias across studies (see Item 15).	12-14, Figure 2, Supplementary Table S5 and S6
Additional analysis	23	Give results of additional analyses, if done (e.g., sensitivity or subgroup analyses, meta-regression [see Item 16]).	14-15, Supplementary Table S7
DISCUSSION
Summary of evidence	24	Summarize the main findings including the strength of evidence for each main outcome; consider their relevance to key groups (e.g., health care providers, users, and policy makers).	15-20
Limitations	25	Discuss limitations at study and outcome level (e.g., risk of bias), and at review level (e.g., incomplete retrieval of identified research, reporting bias).	21--22
Conclusions	26	Provide a general interpretation of the results in the context of other evidence, and implications for future research.	22
FUNDING
Funding	27	Describe sources of funding for the systematic review and other support (e.g., supply of data); role of funders for the systematic review.	24
From: Moher D, Liberati A, Tetzlaff J, Altman DG, The PRISMA Group (2009). Preferred Reporting Items for Systematic Reviews and Meta-Analyses: The PRISMA Statement. PLoS Med 6(7): e1000097. doi:10.1371/journal.pmed1000097

## Sheet: Table S2.PRIOR
Supplementary Table S2: PRIOR Checklist
Section	#	Item	Location reported
Topic
TITLE
Title	1	Identify the report as an overview of reviews.	Page 1
ABSTRACT
Abstract	2	Provide a comprehensive and accurate summary of the purpose, methods, and results of the overview of reviews.	Page 3-4
INTRODUCTION
Rationale	3	Describe the rationale for conducting the overview of reviews in the context of existing knowledge.	Page 5-6
Objectives	4	Provide an explicit statement of the objective(s) or question(s) addressed by the overview of reviews.	Page 6
METHODS
Eligibility criteria	5a	Specify the inclusion and exclusion criteria for the overview of reviews. If supplemental primary studies were included, this should be stated, with a rationale.	Page 7-8 Supplementary Table S4
	5b	Specify the definition of ‘systematic review’ as used in the inclusion criteria for the overview of reviews.	Page 7-8
Information sources	6	Specify all databases, registers, websites, organizations, reference lists, and other sources searched or consulted to identify systematic reviews and supplemental primary studies (if included). Specify the date when each source was last searched or consulted.	Page 7
Search strategy	7	Present the full search strategies for all databases, registers and websites, such that they could be reproduced. Describe any search filters and limits applied.	Page 7 Supplementary Table S3
Selection process	8a	Describe the methods used to decide whether a systematic review or supplemental primary study (if included) met the inclusion criteria of the overview of reviews.	Page 7-9
	8b	Describe how overlap in the populations, interventions, comparators, and/or outcomes of systematic reviews was identified and managed during study selection.	Page 8
Data collection process	9a	Describe the methods used to collect data from reports.	Page 8-9
	9b	If applicable, describe the methods used to identify and manage primary study overlap at the level of the comparison and outcome during data collection. For each outcome, specify the method used to illustrate and/or quantify the degree of primary study overlap across systematic reviews.	Page 9
	9c	If applicable, specify the methods used to manage discrepant data across systematic reviews during data collection.	Page 8-9
Data items	10	List and define all variables and outcomes for which data were sought. Describe any assumptions made and/or measures taken to identify and clarify missing or unclear information.	Page 8-9 Tables1-4 Supplementary Table S5
Risk of bias assessment	11a	Describe the methods used to assess risk of bias or methodological quality of the included systematic reviews.	Page 10-11
	11b	Describe the methods used to collect data on (from the systematic reviews) and/or assess the risk of bias of the primary studies included in the systematic reviews. Provide a justification for instances where flawed, incomplete, or missing assessments are identified but not re-assessed.	Page 10-11
	11c	Describe the methods used to assess the risk of bias of supplemental primary studies (if included).	-
Synthesis methods	12a	Describe the methods used to summarize or synthesize results and provide a rationale for the choice(s).	Page 9
	12b	Describe any methods used to explore possible causes of heterogeneity among results.	Page 9
	12c	Describe any sensitivity analyses conducted to assess the robustness of the synthesized results.	Page 9
Reporting bias assessment	13	Describe the methods used to collect data on (from the systematic reviews) and/or assess the risk of bias due to missing results in a summary or synthesis (arising from reporting biases at the levels of the systematic reviews, primary studies, and supplemental primary studies, if included).	Page 10-11
Certainty assessment	14	Describe the methods used to collect data on (from the systematic reviews) and/or assess certainty (or confidence) in the body of evidence for an outcome.	Page 10-11
RESULTS
Systematic review and supplemental primary study selection	15a	Describe the results of the search and selection process, including the number of records screened, assessed for eligibility, and included in the overview of reviews, ideally with a flow diagram.	Page 11 Figure 1
	15b	Provide a list of studies that might appear to meet the inclusion criteria, but were excluded, with the main reason for exclusion.	Supplementary Table S4
Characteristics of systematic reviews and supplemental primary studies	16	Cite each included systematic review and supplemental primary study (if included) and present its characteristics.	Page 11-12 Tables 1-4 Supplementary Table S5
Primary study overlap	17	Describe the extent of primary study overlap across the included systematic reviews.	Page 14-15 Supplementary Table S7
Risk of bias in systematic reviews, primary studies, and supplemental primary studies	18a	Present assessments of risk of bias or methodological quality for each included systematic review.	Page 13 Figure 2
	18b	Present assessments (collected from systematic reviews or assessed anew) of the risk of bias of the primary studies included in the systematic reviews.	Page 12-13 Figure 2
	18c	Present assessments of the risk of bias of supplemental primary studies (if included).	-
Summary or synthesis of results	19a	For all outcomes, summarize the evidence from the systematic reviews and supplemental primary studies (if included). If meta-analyses were done, present for each the summary estimate and its precision and measures of statistical heterogeneity. If comparing groups, describe the direction of the effect.	Page 13 Tables 1-4 Supplementary Table S5
	19b	If meta-analyses were done, present results of all investigations of possible causes of heterogeneity.	Page 13
	19c	If meta-analyses were done, present results of all sensitivity analyses conducted to assess the robustness of synthesized results.	Page 14-15 Supplementary Table S7
Reporting biases	20	Present assessments (collected from systematic reviews and/or assessed anew) of the risk of bias due to missing primary studies, analyses, or results in a summary or synthesis (arising from reporting biases at the levels of the systematic reviews, primary studies, and supplemental primary studies, if included) for each summary or synthesis assessed.	-
Certainty of evidence	21	Present assessments (collected or assessed anew) of certainty (or confidence) in the body of evidence for each outcome.	Page 14 Supplementary Table S6
DISCUSSION
Discussion	22a	Summarize the main findings, including any discrepancies in findings across the included systematic reviews and supplemental primary studies (if included).	Page 15
	22b	Provide a general interpretation of the results in the context of other evidence.	Page 15-20
	22c	Discuss any limitations of the evidence from systematic reviews, their primary studies, and supplemental primary studies (if included) included in the overview of reviews. Discuss any limitations of the overview of reviews methods used.	Page 21-22
	22d	Discuss implications for practice, policy, and future research (both systematic reviews and primary research). Consider the relevance of the findings to the end users of the overview of reviews, e.g., healthcare providers, policymakers, patients, among others.	Page 19-20
OTHER INFORMATION
Registration and protocol	23a	Provide registration information for the overview of reviews, including register name and registration number, or state that the overview of reviews was not registered.	Page 6-7
	23b	Indicate where the overview of reviews protocol can be accessed, or state that a protocol was not prepared.	Page 6-7
	23c	Describe and explain any amendments to information provided at registration or in the protocol. Indicate the stage of the overview of reviews at which amendments were made.	-
Support	24	Describe sources of financial or non-financial support for the overview of reviews, and the role of the funders or sponsors in the overview of reviews.	Page 24
Competing interests	25	Declare any competing interests of the overview of reviews' authors.	Page 24
Author information	26a	Provide contact information for the corresponding author.	Page 2
	26b	Describe the contributions of individual authors and identify the guarantor of the overview of reviews.	Page 24
Availability of data and other materials	27	Report which of the following are available, where they can be found, and under which conditions they may be accessed: template data collection forms; data collected from included systematic reviews and supplemental primary studies; analytic code; any other materials used in the overview of reviews.	Page 23-24
From: Gates M, Gates A, Pieper D, et al. Reporting guideline for overviews of reviews of healthcare interventions: development of the PRIOR statement. BMJ 2022;378:e070849. doi:10.1136/bmj-2022-070849.

## Sheet: Table S3.
Supplementary Table S3. Search strategy.
Literature search strategy in PubMed
#1 (TyG index OR triglyceride-glucose index OR (triglyceride and glucose index) OR Tryglyceride/glucose index OR triglyceride glucose index OR triacylglycerol glucose index)
#2 (meta-analysis OR systematic review)
#3 #1 AND #2
Literature search strategy in Embase
#1 ('tyg index' OR 'triglyceride-glucose index' OR 'triglyceride and glucose index' OR 'Tryglyceride/glucose index' OR 'triglyceride glucose index' OR 'triacylglycerol glucose index')
#2 ( 'meta-analysis' OR 'systematic review')
#3 #1 AND #2
Literature search strategy in Web of Science
#1 (TyG index OR triglyceride-glucose index OR (triglyceride and glucose index) OR Tryglyceride/glucose index OR triglyceride glucose index OR triacylglycerol glucose index))
#2 (meta-analysis OR systematic review))
#3 #1 AND #2

## Sheet: Table S4.
Supplementary Table S4. The list of the excluded records during the process of full-text review.
Systematic review without meta-analysis (n=3)
[1]Sánchez-García, A., Rodríguez-Gutiérrez, R., Mancillas-Adame, L., González-Nava, V., Díaz González-Colmenero, A., Solis, R. C., Álvarez-Villalobos, N. A., & González-González, J. G. (2020). Diagnostic Accuracy of the Triglyceride and Glucose Index for Insulin Resistance: A Systematic Review. International journal of endocrinology, 2020, 4678526. https://doi.org/10.1155/2020/4678526
[2]Brito, A. D. M., Hermsdorff, H. H. M., Filgueiras, M. S., Suhett, L. G., Vieira-Ribeiro, S. A., Franceschini, S. D. C. C., & Novaes, J. F. (2021). Predictive capacity of triglyceride-glucose (TyG) index for insulin resistance and cardiometabolic risk in children and adolescents: a systematic review. Critical reviews in food science and nutrition, 61(16), 2783–2792. https://doi.org/10.1080/1040…
[3]Behnoush, A. H., Mousavi, A., Ghondaghsaz, E., Shojaei, S., Cannavo, A., & Khalaji, A. (2024). The importance of assessing the triglyceride-glucose index (TyG) in patients with depression: A systematic review. Neuroscience and biobehavioral reviews, 159, 105582. https://doi.org/10.1016/j.neubiorev.2024.105582
Not the largest data study (n=4)
[1] Liu, Y., Chi, R., Jiang, Y., Chen, B., Chen, Y., & Chen, Z. (2021). Triglyceride glycemic index as a biomarker for gestational diabetes mellitus: a systemic review and meta-analysis. Endocrine connections, 10(11), 1420–1427. https://doi.org/10.1530/EC-21-0234
[2]Akbar, M. R., Pranata, R., Wibowo, A., Irvan, Sihite, T. A., & Martha, J. W. (2021). The association between triglyceride-glucose index and major adverse cardiovascular events in patients with acute coronary syndrome - dose-response meta-analysis. Nutrition, metabolism, and cardiovascular diseases : NMCD, 31(11), 3024–3030. https://doi.org/10.1016/j.numecd.2021.08.026
[3]Zhong, H., Shao, Y., Guo, G., Zhan, Y., Liu, B., Shao, M., & Li, L. (2023). Association between the triglyceride-glucose index and arterial stiffness: A meta-analysis. Medicine, 102(10), e33194. https://doi.org/10.1097/MD.0000000000033194
[4]Wang, Y., Yang, W., & Jiang, X. (2021). Association Between Triglyceride-Glucose Index and Hypertension: A Meta-Analysis. Frontiers in cardiovascular medicine, 8, 644035. https://doi.org/10.3389/fcvm.2021.644035
No database (n=1)
[1]Ahmad, A., Lim, L. L., Morieri, M. L., Tam, C. H., Cheng, F., Chikowore, T., Dudenhöffer-Pfeifer, M., Fitipaldi, H., Huang, C., Kanbour, S., Sarkar, S., Koivula, R. W., Motala, A. A., Tye, S. C., Yu, G., Zhang, Y., Provenzano, M., Sherifali, D., de Souza, R. J., Tobias, D. K., … Mathioudakis, N. (2024). Precision prognostics for cardiovascular disease in Type 2 diabetes: a systematic review an…

## Sheet: Table S5.
Supplementary Table S5. Description of 95 meta-analyses investigating the associations between Triglyceride-glucose index and health outcomes
Outcomes/ Type	Author, Year, Ref	Journal	No. of Studies	No of participants	Type of effect metric	Exposure type or duration	Study Characteristics	Comparision	Random effects	Random P value	I2	AMSTAR	GRADE
Risk
Arterial stiffness
Arterial stiffness	Sajdeya et al, 2022 [1]	Current Problems in Cardiology	3	14405	Odds Ratio	Categorical variable	Female	Highest vs. lowest	1.84 (1.32, 2.55)	0.00028254	0	5	low
Arterial stiffness	Sajdeya et al, 2022 [1]	Current Problems in Cardiology	3	10923	Odds Ratio	Categorical variable	Male	Highest vs. lowest	1.88 (1.16, 3.06)	0.011	82.1	5	very low
Arterial stiffness	Liu et al, 2023 [2]	Cardiovascular Diabetology	11	46941	Odds Ratio	Continuous variable	-	Per 1-unit increment	1.51 (1.35, 1.69)	1.888e-12	81.7	10	very low
Arterial stiffness	Liu et al, 2023 [2]	Cardiovascular Diabetology	12	36035	Odds Ratio	Categorical variable	-	Highest vs. lowest	1.83 (1.55, 2.17)	2.844e-12	68.4	10	very low
Atherosclerotic cardiovascular diseases
Atherosclerotic cardiovascular diseases	Ding et al, 2021 [3]	Cardiovascular Diabetology	5	5612470	Hazard Ratio	Categorical variable	-	Highest vs. lowest	1.61 (1.29, 2.01)	2.317e-05	79.9	7	very low
Atherosclerotic cardiovascular diseases	Ding et al, 2021 [3]	Cardiovascular Diabetology	4	17846	Hazard Ratio	Continuous variable	-	Per 1-unit increment	1.28 (1.13, 1.45)	0.00013801	61.7	7	very low
Atherosclerotic cardiovascular diseases	Ding et al, 2021 [3]	Cardiovascular Diabetology	4	2836009	Hazard Ratio	Categorical variable	Male	Highest vs. lowest	1.44 (1.14, 1.83)	0.003	77.5	7	very low
Atherosclerotic cardiovascular diseases	Ding et al, 2021 [3]	Cardiovascular Diabetology	4	2775738	Hazard Ratio	Categorical variable	Female	Highest vs. lowest	1.65 (1.13, 2.42)	0.009	82.4	7	very low
Atherosclerotic cardiovascular diseases	Ding et al, 2021 [3]	Cardiovascular Diabetology	3	209842	Hazard Ratio	Categorical variable	Diabetes mellitus	Highest vs. lowest	1.66 (0.94. 2.91)	0.079	63.8	7	very low
Atherosclerotic cardiovascular diseases	Ding et al, 2021 [3]	Cardiovascular Diabetology	4	5395107	Hazard Ratio	Categorical variable	Non-Diabetes mellitus	Highest vs. lowest	1.52 (1.11, 2.08)	0.009	86.9	7	very low
Atrial fbrillation
Atrial fbrillation	Azarboo et al, 2024 [4]	European Journal of Medical Research	2	958	standardized mean difference	Common variable	Patients with hypertrophic obstructive cardiomyopathy after septal myec tomy	Experimental vs. Control	0.99 (0.77, 1.21)	3.732e-18	10.8	8	very low
Atrial fbrillation	Azarboo et al, 2024 [4]	European Journal of Medical Research	2	699	standardized mean difference	Common variable	Patients with atrial fibrillation who underwent radiofrequency catheter ablation	Experimental vs. Control	1.23 (0.98, 1.49)	1.289e-21	48.4	8	very low
Atrial fbrillation	Azarboo et al, 2024 [4]	European Journal of Medical Research	2	3668	standardized mean difference	Common variable	Patients diag nosed with Non-alcoholic fatty liver disease by ultrasound	Experimental vs. Control	1.45 (0.41, 3.31)	0.127	99.6	8	very low
Cancer
Cancer	Wang et al, 2023 [5]	Frontiers in Endocrinology	6	992292	Effect size	Categorical/Continuous variable	-	Highest vs. lowest	1.70 (1.14,2.54)	0.009	93.2	7	very low
Cardiovascular disease
Cardiovascular disease	Liu et al, 2022 [6]	Cardiovascular Diabetology	5	259757	Hazard Ratio	Categorical variable	-	Highest vs. lowest	1.47 (1.23, 1.74)	1.393e-05	82	10	very low
Cardiovascular disease	Liu et al, 2022 [6]	Cardiovascular Diabetology	5	124858	Hazard Ratio	Continuous variable	-	Per 1-unit increment	1.23 (1.12, 1.35)	1.582e-05	88.9	10	very low
Cerebrovascular disease
Cerebrovascular disease	Yan et al, 2022 [7]	Cardiovascular Diabetology	10	305808	Odds Ratio	Categorical variable	-	Case vs. control (with and without cerebrovascular diseases)	1.14 (1.05, 1.23)	0.001	70.2	8	very low
Cerebrovascular disease	Yan et al, 2022 [7]	Cardiovascular Diabetology	16	11644261	Relative Risk/Hazard Ratio	Continuous variable	-	High vs. low index	1.26 (1.18, 1.35)	1.16e-10	80.4	8	very low
Chronic kidney disease
Chronic kidney disease	Ren et al, 2023 [8]	Nutrition, Metabolism & Cardiovascular Diseases	13	70279	Relative Risk	Categorical/Continuous variable	-	Highest vs. lowest	1.47 (1.32,1.63)	1.499e-12	50.4	7	very low
Cognitive impairment
Cognitive impairment	Wang et al, 2023 [9]	Frontiers in Aging Neuroscience	5	7057	Odds Ratio	Categorical variable	General population	Highest vs.lowest	2.32(1.39, 3.87)	0.001	84.7	7	very low
Cognitive impairment	Wang et al, 2023 [9]	Frontiers in Aging Neuroscience	4	1235	Odds Ratio	Continuous variable	Patients with Cerebral small vessel disease	Highest vs.lowest	3.38(1.67, 6.84)	0.001	81.6	7	very low
Coronary artery calcifcation
Coronary artery calcifcation	Liu et al, 2023 [2]	Cardiovascular Diabetology	3	36514	Odds Ratio	Categorical variable	-	Highest vs. lowest	1.66 (1.51, 1.83)	7.63e-25	0	10	low
Coronary artery calcifcation	Liu et al, 2023 [2]	Cardiovascular Diabetology	5	10210	Odds Ratio	Continuous variable	-	Per 1-unit increment	1.73 (1.36, 2.20)	7.593e-06	50.8	10	very low
Coronary artery disease
Coronary artery disease	Ding et al, 2021 [3]	Cardiovascular Diabetology	6	5727051	Hazard Ratio	Categorical variable	-	Highest vs. lowest	1.95 (1.47, 2.59)	3.699e-06	91.8	7	very low
Coronary artery disease	Liu et al, 2022 [6]	Cardiovascular Diabetology	3	30054	Hazard Ratio	Continuous variable	-	Per 1-unit increment	1.35 (1.02, 1.79)	0.036	93.8	10	very low
Coronary artery disease	Liang et al, 2023 [10]	Cardiovascular Diabetology	4	5464	Odds Ratio	Categorical variable	Without Coronary Atherothrombotic Disease or with suspected Coronary Atherothrombotic Disease	Highest vs. lowest	1.94 (1.20, 3.14)	0.007	91.3	8	very low
Contrast-induced nephropathy
Contrast-induced nephropathy	Chang et al, 2023 [11]	Frontiers in Endocrinology	5	3518	Odds Ratio	Common variable	Non-Diabetes Mellitus patients with Non-ST-segment elevation myocardial infarction	high TyG index vs. low TyG index	2.25 (1.82, 2.77)	3.541e-14	35.4	7	moderate
Dementia
Dementia	Wang et al, 2023 [9]	Frontiers in Aging Neuroscience	2	5588218	Odds Ratio	Categorical variable	General population	Highest vs.lowest	1.14 (1.12, 1.16)	9.322e-49	0	7	low
Dementia	Wang et al, 2023 [9]	Frontiers in Aging Neuroscience	2	2524	Odds Ratio	Continuous variable	General population	Highest vs.lowest	1.37 (1.03, 1.83)	0.031	0	7	low
Diabetic retinopathy
Diabetic retinopathy	Zhou et al, 2023 [12]	Frontiers in Endocrinology	7	7448	Odds Ratio	Categorical variable	Type 2 diabetes mellitus patients	Highest vs.lowest	2.35(1.31, 4.18)	0.004	89.7	8	very low
Diabetic retinopathy	Zhou et al, 2023 [12]	Frontiers in Endocrinology	6	8974	Odds Ratio	Continuous variable	Type 2 diabetes mellitus patients	Highest vs.lowest	1.48(1.12, 1.97)	0.006	83.5	8	very low
Gestational diabetes mellitus
Gestational diabetes mellitus	Song et al, 2022 [13]	Gynecological Endocrinology	5	382213	Odds Ratio	Categorical variable	Pregnancy women	Highest vs. lowest	2.52 (1.33, 4.76)	0.004	64.5	7	very low
Heart failure
Heart failure	Khalaji et al, 2023 [14]	Cardiovascular Diabetology	6	448002	Hazard Ratio	Categorical variable	Population-based cohort aged 45 to 64 years	highest TyG group vs. lowest TyG group	1.21 (1.13, 1.30)	2.598e-07	21.4	7	low
Heart failure	Khalaji et al, 2023 [14]	Cardiovascular Diabetology	2	148301	Hazard Ratio	Continuous variable	Population-based adult cohort (Kailuan cohort)	1-unit increase	1.16 (1.11, 1.22)	9.438e-11	0.6	7	low
Hypertension
Hypertension	Xu et al, 2023 [15]	Frontiers in Cardiovascular Medicine	22	668486	Odds Ratio /Hazard Ratio	Categorical variable	-	Highest vs.lowest	1.36 (1.28, 1.45)	1.143e-21	67.7	9	very low
Hypertension	Xu et al, 2023 [15]	Frontiers in Cardiovascular Medicine	10	194523	Odds Ratio /Hazard Ratio	Categorical variable	Male	Highest vs.lowest	1.36 (1.1, 1.53)	3.207e-07	77.8	9	very low
Hypertension	Xu et al, 2023 [15]	Frontiers in Cardiovascular Medicine	10	82722	Odds Ratio /Hazard Ratio	Categorical variable	Female	Highest vs.lowest	1.46 (1.26, 1.70)	5.866e-07	83.1	9	very low
Ischemic stroke
Ischemic stroke	Yang et al, 2023 [16]	Cardiovascular Diabetology	8	554334	Odds Ratio	Common variable	-	Highest vs. lowest	1.37 (1.22, 1.54)	1.076e-07	74.2	8	very low
Metabolic dysfunction-associated fatty liver disease
Metabolic dysfunction-associated fatty liver disease	Wang et al, 2022 [17]	Nutrients	20	165725	Diagnostic Odds Ratio	Common variable	-	Case vs. control (positivity relative to false positivity)	5.56 (4.41,7.02)	1.66e-47	98.6	7	very low
Metabolic syndrome
Metabolic syndrome	Nabipoorashrafi et al, 2022 [18]	Nutrition Metabolism and Cardiovascular Diseases	13	49325	Mean Difference	Common variable	-	Case vs. control (with and without metabolic syndrome)	0.84 (0.70,1.00)	0.051	99.2	8	very low
Metabolic syndrome	Nabipoorashrafi et al, 2022 [18]	Nutrition Metabolism and Cardiovascular Diseases	4	6253	Mean Difference	Common variable	Female	Case vs. control (with and without metabolic syndrome)	0.82 (0.79,0.86)	1.471e-22	0	8	very low
Metabolic syndrome	Nabipoorashrafi et al, 2022 [18]	Nutrition Metabolism and Cardiovascular Diseases	4	5704	Mean Difference	Common variable	Male	Case vs. control (with and without metabolic syndrome)	0.80 (0.69,0.92)	0.003	89.9	8	very low
Myocardial infarction
Myocardial infarction	Liu et al, 2022 [6]	Cardiovascular Diabetology	2	5691983	Hazard Ratio	Categorical variable	-	Highest vs. lowest	1.36 (1.18, 1.56)	2.736e-05	35	10	low
Nonalcoholic fatty liver disease
Nonalcoholic fatty liver disease	Ling et al, 2023 [19]	Frontiers in Endocrinology	10	137045	Odds Ratio	Continuous variable	-	Per 1-unit increment	2.84 (2.02,4.01)	2.554e-09	98.2	10	very low
Nonalcoholic fatty liver disease	Beran et al, 2022 [20]	Journal of Clinical Medicine	12	104514	Odds Ratio	Categorical variable	-	Highest vs. lowest	4.20 (2.69,6.57)	3.121e-10	0	7	very low
Nonalcoholic fatty liver disease	Beran et al, 2022 [20]	Journal of Clinical Medicine	5	4480	Odds Ratio	Categorical variable	Diabetes mellitus	Highest vs. lowest	7.52 (3.82,14.82)	5.471e-09	89.9	7	very low
Nonalcoholic fatty liver disease	Beran et al, 2022 [20]	Journal of Clinical Medicine	4	31116	Odds Ratio	Categorical variable	Non-Diabetes mellitus	Highest vs. lowest	4.68 (3.02,7.24)	4.448e-12	92.4	7	very low
Obstructive sleep apnea
Obstructive sleep apnea	Behnoush et al, 2024 [21]	Lipids in Health and Disease	3	437	standardized mean difference	Common variable	Non-obese, non diabetic patients with symptoms suggestive for Obstructive sleep apnea	OSA group vs. control group	0.86 (0.57, 1.15)	5.939e-09	34.9	8	low
Stroke
Stroke	Liao et al, 2023 [22]	Frontiers in Neurology	4	104986	Hazard Ratio	Continuous variable	-	Per 1-unit increment	1.13 (1.08,1.18)	1.776e-08	0	7	low
Stroke	Feng et al, 2022 [23]	Hormone and Metabolic Research	9	5719729	Relative Risk	Categorical variable	-	Highest vs. lowest	1.28 (1.23,1.33)	2.53e-33	5.2	8	low
Stroke	Feng et al, 2022 [23]	Hormone and Metabolic Research	4	219048	Relative Risk	Categorical variable	Diabetes mellitus	Highest vs. lowest	1.26 (1.18,1.33)	3.603e-14	0	8	moderate
Stroke	Feng et al, 2022 [23]	Hormone and Metabolic Research	4	5477812	Relative Risk	Categorical variable	Non-Diabetes mellitus	Highest vs. lowest	1.21 (1.04,1.40)	0.012	78.3	8	very low
Stroke	Feng et al, 2022 [23]	Hormone and Metabolic Research	4	6073	Relative Risk	Categorical variable	Acute coronary syndrome patients	Highest vs. lowest	1.56 (1.06,2.28)	0.023	0	8	moderate
Stroke - cerebral infarction	Feng et al, 2022 [23]	Hormone and Metabolic Research	3	110940	Relative Risk	Categorical variable	-	Highest vs. lowest	1.51 (1.29,1.77)	2.924e-07	14.4	8	low
Stroke - non-fatal stroke	Feng et al, 2022 [23]	Hormone and Metabolic Research	5	12151	Relative Risk	Categorical variable	-	Highest vs. lowest	1.41 (1.06,1.86)	0.017	0	8	low
Type 2 diabetes mellitus
Type 2 diabetes mellitus	Silva et al, 2020 [24]	Primary Care Diabetes	3	11332	Hazard Ratio	Common variable	Female	Highest vs. lowest	2.11 (1.61, 2.76)	6.035e-08	88.9	8	very low
Type 2 diabetes mellitus	Silva et al, 2020 [24]	Primary Care Diabetes	3	8357	Hazard Ratio	Common variable	Male	Highest vs. lowest	1.59 (1.35, 1.88)	3.124e-08	53.9	8	very low
Type 2 diabetes mellitus	Silva et al, 2020 [24]	Primary Care Diabetes	9	37641	Relative Risk	Common variable	-	Exposed vs. unexposed	3.12 (2.31, 4.21)	1.288e-13	86.5	8	very low
Type 2 diabetes mellitus	Pranata et al, 2021 [25]	Endocrine	14	270229	Relative Risk	Categorical variable	-	Highest vs. lowest	3.53 (2.75, 4.54)	6.929e-23	83.7	8	very low
Prognosis
Coronary artery calcifcation
Coronary artery calcifcation	Liu et al, 2023 [2]	Cardiovascular Diabetology	2	2320	Odds Ratio	Categorical variable	-	Highest vs. lowest	1.66 (1.21, 2.27)	0.00177794	0	10	low
Coronary artery calcifcation	Liu et al, 2023 [2]	Cardiovascular Diabetology	2	10506	Odds Ratio	Continuous variable	-	Per 1-unit increment	1.47 (1.29, 1.68)	1.626e-08	41	10	low
Coronary artery disease
Coronary artery disease prognosis - All cause death	Luo et al, 2021 [26]	Frontiers in Cardiovascular Medicine	5	7781	Hazard Ratio	Categorical variable	Coronary Atherothrombotic Disease patients	Highest vs. lowest	1.33 (0.82, 2.16)	0.246	65.5	8	very low
Coronary artery disease prognosis - All cause death	Sun et al, 2024 [27]	ESC HEART FAILURE	3	4363	Hazard Ratio	Categorical variable	Following percutaneous coronary intervention	Highest vs.lowest	1.31 (0.53-3.22)	0.556	0.509	9	low
Coronary artery disease prognosis - All cause death	Sun et al, 2024 [27]	ESC HEART FAILURE	3	4363	Hazard Ratio	Continuous variable	Following percutaneous coronary intervention	per 1 standard unit	0.94 (0.29-3.13)	0.924	0.74	9	very low
Coronary artery disease prognosis - Cardiovascular death	Luo et al, 2021 [26]	Frontiers in Cardiovascular Medicine	3	3380	Hazard Ratio	Categorical variable	Coronary Atherothrombotic Disease patients	Highest vs. lowest	1.87 (0.90, 3.88)	0.094	68.2	8	very low
Coronary artery disease prognosis - Major adverse cardiovascular events	Liang et al, 2023 [10]	Cardiovascular Diabetology	13	25974	Hazard Ratio	Categorical variable	Acute coronary syndrome patients	Highest vs. lowest	2.09 (1.68, 2.62)	7.459e-11	87.4	8	very low
Coronary artery disease prognosis - Major adverse cardiovascular events	Li et al, 2021 [28]	Endocrine Care	5	9410	Relative Risk	Categorical variable	Acute coronary syndrome patients with Diabetes mellitus	Highest vs. lowest	1.98 (1.31, 2.99)	0.001	86.7	7	very low
Coronary artery disease prognosis - Major adverse cardiovascular events	Li et al, 2021 [28]	Endocrine Care	3	8771	Relative Risk	Categorical variable	Acute coronary syndrome patients without Diabetes mellitus	Highest vs. lowest	1.62 (1.02, 2.57)	0.042	86.4	7	very low
Coronary artery disease prognosis - Major adverse cardiovascular events	Luo et al, 2021 [26]	Frontiers in Cardiovascular Medicine	9	16568	Hazard Ratio	Continuous variable	Coronary Atherothrombotic Disease patients	Per 1-unit increment	1.70 (1.37, 2.10)	1.389e-06	85.5	8	very low
Coronary artery disease prognosis - Major adverse cardiovascular events	Liang et al, 2023 [10]	Cardiovascular Diabetology	5	7801	Hazard Ratio	Continuous variable	Acute coronary syndrome patients	Per 1-unit increment	2.28 (1.44, 3.62)	0.00046383	94.7	8	very low
Coronary artery disease prognosis - Major adverse cardiovascular events	Liang et al, 2023 [10]	Cardiovascular Diabetology	5	10048	Hazard Ratio	Categorical variable	CCS and stable Coronary Atherothrombotic Disease patients	Highest vs. lowest	1.24 (0.97, 1.59)	0.091	84.3	8	very low
Coronary artery disease prognosis - Major adverse cardiovascular events	Liang et al, 2023 [10]	Cardiovascular Diabetology	4	4559	Hazard Ratio	Continuous variable	CCS and stable Coronary Atherothrombotic Disease patients	Per 1-unit increment	1.49 (1.21, 1.84)	0.0001504	74.5	8	very low
Coronary artery disease prognosis - Major adverse cardiovascular events	Luo et al, 2021 [26]	Frontiers in Cardiovascular Medicine	10	21566	Hazard Ratio	Categorical variable	Coronary Atherothrombotic Disease patients	Highest vs. lowest	2.14 (1.69, 2.71)	2.823e-10	82.6	8	very low
Coronary artery disease prognosis - Major adverse cardiovascular events	Sun et al, 2024 [27]	ESC HEART FAILURE	9	10164	Hazard Ratio	Categorical variable	Following percutaneous coronary intervention	Highest vs.lowest	2.04 (1.65-2.52)	5.754e-11	0.771	9	very low
Coronary artery disease prognosis - Major adverse cardiovascular events	Sun et al, 2024 [27]	ESC HEART FAILURE	5	7025	Hazard Ratio	Continuous variable	Following percutaneous coronary intervention	per 1 standard unit	1.82 (1.34-2.46)	0.0001096	0.917	9	very low
Coronary artery disease prognosis - Major adverse cardiovascular events	Sun et al, 2024 [27]	ESC HEART FAILURE	4	2330	Hazard Ratio	Categorical variable	In the post-percutaneous coronary intervention population with diabetes	Highest vs.lowest	2.28 (1.58-3.28)	9.272e-06	0.782	9	very low
Coronary artery disease prognosis - Major adverse cardiovascular events	Sun et al, 2024 [27]	ESC HEART FAILURE	2	1510	Hazard Ratio	Categorical variable	In the post-percutaneous coronary intervention population without diabetes	Highest vs.lowest	2.43 (1.74-3.38)	1.64e-07	0.559	9	very low
Coronary artery disease prognosis - Myocardial infarction	Luo et al, 2021 [26]	Frontiers in Cardiovascular Medicine	5	7781	Hazard Ratio	Categorical variable	Coronary Atherothrombotic Disease patients	Highest vs. lowest	1.90 (1.46, 2.46)	1.734e-06	0	8	low
Coronary artery disease prognosis - Non-fatal myocardial infarction	Sun et al, 2024 [27]	ESC HEART FAILURE	3	4363	Hazard Ratio	Categorical variable	Following percutaneous coronary intervention	Highest vs.lowest	2.02 (1.32-3.10)	0.001	0	9	moderate
Coronary artery disease prognosis - Non-fatal myocardial infarction	Sun et al, 2024 [27]	ESC HEART FAILURE	3	4363	Hazard Ratio	Continuous variable	Following percutaneous coronary intervention	per 1 standard unit	2.56 (1.49, 4.41 )	0.001	63.4	9	very low
Coronary artery disease prognosis - Revascularization	Luo et al, 2021 [26]	Frontiers in Cardiovascular Medicine	4	5250	Hazard Ratio	Categorical variable	Coronary Atherothrombotic Disease patients	Highest vs. lowest	2.60 (1.76, 3.84)	1.663e-06	71.1	8	very low
Coronary artery disease prognosis - Revascularization	Sun et al, 2024 [27]	ESC HEART FAILURE	3	4363	Hazard Ratio	Categorical variable	Following percutaneous coronary intervention	Highest vs.lowest	2.61 (1.47, 4.65 )	0.001	83.6	9	very low
Coronary artery disease prognosis - Revascularization	Sun et al, 2024 [27]	ESC HEART FAILURE	3	4363	Hazard Ratio	Continuous variable	Following percutaneous coronary intervention	per 1 standard unit	2.06 (1.21, 3.50)	0.008	89.8	9	very low
Coronary artery disease prognosis - Stroke	Luo et al, 2021 [26]	Frontiers in Cardiovascular Medicine	4	6983	Hazard Ratio	Categorical variable	Coronary Atherothrombotic Disease patients	Highest vs. lowest	1.56 (1.06, 2.28)	0.023	0	8	low
Ischemic stroke
Ischemic stroke prognosis - All-cause mortality	Ma et al, 2022 [29]	Hormone and Metabolic Research	6	33497	Odds Ratio	Common variable	Acute Ischemic stroke patients	Highest vs. lowest	1.60 (1.19,2.15)	0.002	78.2	7	very low
Ischemic stroke prognosis - Mortality	Yang et al, 2023 [16]	Cardiovascular Diabetology	6	41252	Odds Ratio	Common variable	Ischemic stroke patients	Highest vs. lowest	1.40 (1.14, 1.71)	0.001	70.7	8	very low
Ischemic stroke prognosis - Neurological worsening	Yang et al, 2023 [16]	Cardiovascular Diabetology	2	16615	Odds Ratio	Common variable	Ischemic stroke patients	Highest vs. lowest	1.76 (0.79, 3.95)	0.168728	76.6	8	very low
Ischemic stroke prognosis - Poor functional outcome	Ma et al, 2022 [29]	Hormone and Metabolic Research	6	31465	Odds Ratio	Common variable	Acute Ischemic stroke patients	Highest vs. lowest	1.37 (1.11,1.69)	0.004	71.3	7	very low
Ischemic stroke prognosis - Poor functional outcome	Yang et al, 2023 [16]	Cardiovascular Diabetology	5	31069	Odds Ratio	Common variable	Ischemic stroke patients	Highest vs. lowest	1.12 (0.88, 1.43)	0.358	77.3	8	very low
Ischemic stroke prognosis - Stroke recurrence	Yang et al, 2023 [16]	Cardiovascular Diabetology	5	31631	Odds Ratio	Common variable	Ischemic stroke patients	Highest vs. lowest	1.50 (1.19, 1.89)	0.001	56.2	8	very low
Severity
Coronary artery disease
Coronary artery disease severity - Coronary artery palque progress	Liang et al, 2023 [10]	Cardiovascular Diabetology	2	2318	Odds Ratio	Continuous variable	Coronary Atherothrombotic Disease patients	High vs. low index	1.68 (1.28, 2.19)	0.00016386	0	8	low
Coronary artery disease severity - Coronary artery stenosis	Liang et al, 2023 [10]	Cardiovascular Diabetology	2	1054	Odds Ratio	Continuous variable	Coronary Atherothrombotic Disease patients	High vs. low index	3.49 (1.71, 7.12)	0.00059748	0	8	moderate
Coronary artery disease severity - Multi-vessle coronary artery disease	Liang et al, 2023 [10]	Cardiovascular Diabetology	2	897	Odds Ratio	Continuous variable	Coronary Atherothrombotic Disease patients	High vs. low index	2.33 (1.59, 3.42)	1.576e-05	0	8	moderate
Mortality
All-cause mortality
All-cause mortality	Liu et al, 2022 [6]	Cardiovascular Diabetology	4	521694	Hazard Ratio	Categorical variable	-	Highest vs. lowest	1.08 (0.92, 1.28)	0.35	86.9	10	very low
Cardiovascular death
Cardiovascular death	Liu et al, 2022 [6]	Cardiovascular Diabetology	3	377091	Hazard Ratio	Categorical variable	-	Highest vs. lowest	1.10 (0.82, 1.47)	0.531	75.6	10	very low
AMSTAR,A Measurement Tool to Assess Systematic Reviews; GRADE, Grading of Recommendations Assessment, Development, and Evaluation; Ref, reference;
Reference
[1]Sajdeya, O., Beran, A., Mhanna, M., Alharbi, A., Burmeister, C., Abuhelwa, Z., Malhas, S. E., Khader, Y., Sayeh, W., Assaly, R., & Moukarbel, G. V. (2022). Triglyceride Glucose Index for the Prediction of Subclinical Atherosclerosis and Arterial Stiffness: A Meta-analysis of 37,780 Individuals. Current problems in cardiology, 47(12), 101390. https://doi.org/10.1016/j.cpcardiol.2022.101390
[2]Liu, F., Ling, Q., Xie, S., Xu, Y., Liu, M., Hu, Q., Ma, J., Yan, Z., Gao, Y., Zhao, Y., Zhu, W., Yu, P., Luo, J., & Liu, X. (2023). Association between triglyceride glucose index and arterial stiffness and coronary artery calcification: a systematic review and exposure-effect meta-analysis. Cardiovascular diabetology, 22(1), 111. https://doi.org/10.1186/s12933-023-01819-2
[3]Ding, X., Wang, X., Wu, J., Zhang, M., & Cui, M. (2021). Triglyceride-glucose index and the incidence of atherosclerotic cardiovascular diseases: a meta-analysis of cohort studies. Cardiovascular diabetology, 20(1), 76. https://doi.org/10.1186/s12933-021-01268-9
[4]Azarboo, A., Behnoush, A. H., Vaziri, Z., Daneshvar, M. S., Taghvaei, A., Jalali, A., Cannavo, A., & Khalaji, A. (2024). Assessing the association between triglyceride-glucose index and atrial fibrillation: a systematic review and meta-analysis. European journal of medical research, 29(1), 118. https://doi.org/10.1186/s40001-024-01716-8
[5]Wang, H., Yan, F., Cui, Y., Chen, F., Wang, G., & Cui, W. (2023). Association between triglyceride glucose index and risk of cancer: A meta-analysis. Frontiers in endocrinology, 13, 1098492. https://doi.org/10.3389/fendo.2022.1098492
[6]Liu, X., Tan, Z., Huang, Y., Zhao, H., Liu, M., Yu, P., Ma, J., Zhao, Y., Zhu, W., & Wang, J. (2022). Relationship between the triglyceride-glucose index and risk of cardiovascular diseases and mortality in the general population: a systematic review and meta-analysis. Cardiovascular diabetology, 21(1), 124. https://doi.org/10.1186/s12933-022-01546-0
[7]Yan, F., Yan, S., Wang, J., Cui, Y., Chen, F., Fang, F., & Cui, W. (2022). Association between triglyceride glucose index and risk of cerebrovascular disease: systematic review and meta-analysis. Cardiovascular diabetology, 21(1), 226. https://doi.org/10.1186/s12933-022-01664-9
[8]Ren, X., Jiang, M., Han, L., & Zheng, X. (2023). Association between triglyceride-glucose index and chronic kidney disease: A cohort study and meta-analysis. Nutrition, metabolism, and cardiovascular diseases : NMCD, 33(6), 1121–1128. https://doi.org/10.1016/j.numecd.2023.03.026
[9]Wang, H., Ling, Q., Wu, Y., & Zhang, M. (2023). Association between the triglyceride glucose index and cognitive impairment and dementia: a meta-analysis. Frontiers in aging neuroscience, 15, 1278730. https://doi.org/10.3389/fnagi.2023.1278730
[10]Liang, S., Wang, C., Zhang, J., Liu, Z., Bai, Y., Chen, Z., Huang, H., & He, Y. (2023). Triglyceride-glucose index and coronary artery disease: a systematic review and meta-analysis of risk, severity, and prognosis. Cardiovascular diabetology, 22(1), 170. https://doi.org/10.1186/s12933-023-01906-4
[11]Chang, W. T., Liu, C. C., Huang, Y. T., Wu, J. Y., Tsai, W. W., Hung, K. C., Chen, I. W., & Feng, P. H. (2023). Diagnostic efficacy of the triglyceride-glucose index in the prediction of contrast-induced nephropathy following percutaneous coronary intervention. Frontiers in endocrinology, 14, 1282675. https://doi.org/10.3389/fendo.2023.1282675
[12]Zhou, J., Zhu, L., & Li, Y. (2023). Association between the triglyceride glucose index and diabetic retinopathy in type 2 diabetes: a meta-analysis. Frontiers in endocrinology, 14, 1302127. https://doi.org/10.3389/fendo.2023.1302127
[13]Song, T., Su, G., Chi, Y., Wu, T., Xu, Y., & Chen, C. (2022). Triglyceride-glucose index predicts the risk of gestational diabetes mellitus: a systematic review and meta-analysis. Gynecological endocrinology : the official journal of the International Society of Gynecological Endocrinology, 38(1), 10–15. https://doi.org/10.1080/09513590.2021.1940932
[14]Khalaji, A., Behnoush, A. H., Khanmohammadi, S., Ghanbari Mardasi, K., Sharifkashani, S., Sahebkar, A., Vinciguerra, C., & Cannavo, A. (2023). Triglyceride-glucose index and heart failure: a systematic review and meta-analysis. Cardiovascular diabetology, 22(1), 244. https://doi.org/10.1186/s12933-023-01973-7
[15]Xu, A. R., Jin, Q., Shen, Z., Zhang, J., & Fu, Q. (2023). Association between the risk of hypertension and triglyceride glucose index in Chinese regions: a systematic review and dose-response meta-analysis of a regional update. Frontiers in cardiovascular medicine, 10, 1242035. https://doi.org/10.3389/fcvm.2023.1242035
[16]Yang, Y., Huang, X., Wang, Y., Leng, L., Xu, J., Feng, L., Jiang, S., Wang, J., Yang, Y., Pan, G., Jiang, B., Wang, Y., & Chen, L. (2023). The impact of triglyceride-glucose index on ischemic stroke: a systematic review and meta-analysis. Cardiovascular diabetology, 22(1), 2. https://doi.org/10.1186/s12933-022-01732-0
[17]Wang, J., Yan, S., Cui, Y., Chen, F., Piao, M., & Cui, W. (2022). The Diagnostic and Prognostic Value of the Triglyceride-Glucose Index in Metabolic Dysfunction-Associated Fatty Liver Disease (MAFLD): A Systematic Review and Meta-Analysis. Nutrients, 14(23), 4969. https://doi.org/10.3390/nu14234969
[18]Nabipoorashrafi, S. A., Seyedi, S. A., Rabizadeh, S., Ebrahimi, M., Ranjbar, S. A., Reyhan, S. K., Meysamie, A., Nakhjavani, M., & Esteghamati, A. (2022). The accuracy of triglyceride-glucose (TyG) index for the screening of metabolic syndrome in adults: A systematic review and meta-analysis. Nutrition, metabolism, and cardiovascular diseases : NMCD, 32(12), 2677–2688. https://doi.org/10.1016…
[19]Ling, Q., Chen, J., Liu, X., Xu, Y., Ma, J., Yu, P., Zheng, K., Liu, F., & Luo, J. (2023). The triglyceride and glucose index and risk of nonalcoholic fatty liver disease: A dose-response meta-analysis. Frontiers in endocrinology, 13, 1043169. https://doi.org/10.3389/fendo.2022.1043169
[20]Beran, A., Ayesh, H., Mhanna, M., Wahood, W., Ghazaleh, S., Abuhelwa, Z., Sayeh, W., Aladamat, N., Musallam, R., Matar, R., Malhas, S. E., & Assaly, R. (2022). Triglyceride-Glucose Index for Early Prediction of Nonalcoholic Fatty Liver Disease: A Meta-Analysis of 121,975 Individuals. Journal of clinical medicine, 11(9), 2666. https://doi.org/10.3390/jcm11092666
[21]Behnoush, A. H., Khalaji, A., Ghondaghsaz, E., Masrour, M., Shokri Varniab, Z., Khalaji, S., & Cannavo, A. (2024). Triglyceride-glucose index and obstructive sleep apnea: a systematic review and meta-analysis. Lipids in health and disease, 23(1), 4. https://doi.org/10.1186/s12944-024-02005-3
[22]Liao, C., Xu, H., Jin, T., Xu, K., Xu, Z., Zhu, L., & Liu, M. (2023). Triglyceride-glucose index and the incidence of stroke: A meta-analysis of cohort studies. Frontiers in neurology, 13, 1033385. https://doi.org/10.3389/fneur.2022.1033385
[23]Feng, X., Yao, Y., Wu, L., Cheng, C., Tang, Q., & Xu, S. (2022). Triglyceride-Glucose Index and the Risk of Stroke: A Systematic Review and Dose-Response Meta-Analysis. Hormone and metabolic research = Hormon- und Stoffwechselforschung = Hormones et metabolisme, 54(3), 175–186. https://doi.org/10.1055/a-1766-0202
[24]da Silva, A., Caldas, A. P. S., Rocha, D. M. U. P., & Bressan, J. (2020). Triglyceride-glucose index predicts independently type 2 diabetes mellitus risk: A systematic review and meta-analysis of cohort studies. Primary care diabetes, 14(6), 584–593. https://doi.org/10.1016/j.pcd.2020.09.001
[25]Pranata, R., Huang, I., Irvan, Lim, M. A., & Vania, R. (2021). The association between triglyceride-glucose index and the incidence of type 2 diabetes mellitus-a systematic review and dose-response meta-analysis of cohort studies. Endocrine, 74(2), 254–262. https://doi.org/10.1007/s12020-021-02780-4
[26]Luo, J. W., Duan, W. H., Yu, Y. Q., Song, L., & Shi, D. Z. (2021). Prognostic Significance of Triglyceride-Glucose Index for Adverse Cardiovascular Events in Patients With Coronary Artery Disease: A Systematic Review and Meta-Analysis. Frontiers in cardiovascular medicine, 8, 774781. https://doi.org/10.3389/fcvm.2021.774781
[27]Sun, C., Hu, L., Li, X., Zhang, X., Chen, J., Li, D., Zhang, J., Liu, L., & Wu, M. (2024). Triglyceride-glucose index's link to cardiovascular outcomes post-percutaneous coronary intervention in China: a meta-analysis. ESC heart failure, 10.1002/ehf2.14679. Advance online publication. https://doi.org/10.1002/ehf2.14679
[28]Li, J., Ren, L., Chang, C., & Luo, L. (2021). Triglyceride-Glukose Index Predicts Adverse Events in Patients with Acute Coronary Syndrome: A Meta-Analysis of Cohort Studies. Hormone and metabolic research = Hormon- und Stoffwechselforschung = Hormones et metabolisme, 53(9), 594–601. https://doi.org/10.1055/a-1518-7503
[29]Ma, X., Han, Y., Jiang, L., & Li, M. (2022). Triglyceride-Glucose Index and the Prognosis of Patients with Acute Ischemic Stroke: A Meta-Analysis. Hormone and metabolic research = Hormon- und Stoffwechselforschung = Hormones et metabolisme, 54(6), 361–370. https://doi.org/10.1055/a-1853-9889

## Sheet: Table S6.
Supplementary Table S6. GRADE classification of quality of evidence.
Outcomes/ Type	Author, Year, Ref	Comparision	Downgrade factors					Upgrade factors			Quality
			Risk of bias	Inconsistency	Indirectness	Imprecision	Publication bias	Magnitude of effect	Dose response	Plausible confounding
Risk
Arterial stiffness
Arterial stiffness	Sajdeya et al, 2022 [1]	Highest vs. lowest	Not serious	Not serious	Not serious	Not serious	Not serious	No	No	Would not reduce effect	low
Arterial stiffness	Sajdeya et al, 2022 [1]	Highest vs. lowest	Not serious	Serious limitationd	Not serious	Not serious	Not serious	No	No	Would not reduce effect	very low
Arterial stiffness	Liu et al, 2023 [2]	Per 1-unit increment	Not serious	Serious limitationd	Not serious	Not serious	Serious limitationg	No	No	Would not reduce effect	very low
Arterial stiffness	Liu et al, 2023 [2]	Highest vs. lowest	Not serious	Serious limitationc	Not serious	Not serious	Not serious	No	No	Would not reduce effect	very low
Atherosclerotic cardiovascular diseases
Atherosclerotic cardiovascular diseases	Ding et al, 2021 [3]	Highest vs. lowest	Not serious	Serious limitationd	Not serious	Not serious	Serious limitationg	No	No	Would not reduce effect	very low
Atherosclerotic cardiovascular diseases	Ding et al, 2021 [3]	Per 1-unit increment	Not serious	Serious limitationc	Not serious	Not serious	Not serious	No	No	Would not reduce effect	very low
Atherosclerotic cardiovascular diseases	Ding et al, 2021 [3]	Highest vs. lowest	Not serious	Serious limitationd	Not serious	Not serious	Serious limitationg	No	No	Would not reduce effect	very low
Atherosclerotic cardiovascular diseases	Ding et al, 2021 [3]	Highest vs. lowest	Not serious	Serious limitationd	Not serious	Not serious	Serious limitationg	No	No	Would not reduce effect	very low
Atherosclerotic cardiovascular diseases	Ding et al, 2021 [3]	Highest vs. lowest	Not serious	Serious limitationc	Not serious	Not serious	Not serious	No	No	Would not reduce effect	very low
Atherosclerotic cardiovascular diseases	Ding et al, 2021 [3]	Highest vs. lowest	Not serious	Serious limitationd	Not serious	Not serious	Not serious	No	No	Would not reduce effect	very low
Atrial fbrillation
Atrial fbrillation	Azarboo et al, 2024 [4]	Experimental vs. Control	Not serious	Not serious	Not serious	Serious limitationf	Not serious	No	No	Would not reduce effect	very low
Atrial fbrillation	Azarboo et al, 2024 [4]	Experimental vs. Control	Not serious	Not serious	Not serious	Serious limitationf	Not serious	No	No	Would not reduce effect	very low
Atrial fbrillation	Azarboo et al, 2024 [4]	Experimental vs. Control	Not serious	Serious limitationd	Not serious	Not serious	Not serious	No	No	Would not reduce effect	very low
Cancer
Cancer	Wang et al, 2023 [5]	Highest vs. lowest	Not serious	Serious limitationd	Not serious	Not serious	Serious limitationg	No	No	Would not reduce effect	very low
Cardiovascular disease
Cardiovascular disease	Liu et al, 2022 [6]	Highest vs. lowest	Not serious	Serious limitationd	Not serious	Not serious	Serious limitationg	No	No	Would not reduce effect	very low
Cardiovascular disease	Liu et al, 2022 [6]	Per 1-unit increment	Not serious	Serious limitationd	Not serious	Not serious	Serious limitationg	No	No	Would not reduce effect	very low
Cerebrovascular disease
Cerebrovascular disease	Yan et al, 2022 [7]	Case vs. control (with and without cerebrovascular diseases)	Not serious	Serious limitationc	Not serious	Not serious	Serious limitationg	No	No	Would not reduce effect	very low
Cerebrovascular disease	Yan et al, 2022 [7]	High vs. low index	Not serious	Serious limitationd	Not serious	Not serious	Serious limitationg	No	No	Would not reduce effect	very low
Chronic kidney disease
Chronic kidney disease	Ren et al, 2023 [8]	Highest vs. lowest	Not serious	Serious limitationc	Not serious	Not serious	Serious limitationg	No	No	Would not reduce effect	very low
Cognitive impairment
Cognitive impairment	Wang et al, 2023 [9]	Highest vs.lowest	Not serious	Serious limitationd	Not serious	Not serious	Not serious	No	No	Would not reduce effect	very low
Cognitive impairment	Wang et al, 2023 [9]	Highest vs.lowest	Not serious	Serious limitationd	Not serious	Not serious	Not serious	No	No	Would not reduce effect	very low
Coronary artery calcifcation
Coronary artery calcifcation	Liu et al, 2023 [2]	Highest vs. lowest	Not serious	Not serious	Not serious	Not serious	Not serious	No	No	Would not reduce effect	low
Coronary artery calcifcation	Liu et al, 2023 [2]	Per 1-unit increment	Not serious	Serious limitationc	Not serious	Not serious	Not serious	No	No	Would not reduce effect	very low
Coronary artery disease
Coronary artery disease	Ding et al, 2021 [3]	Highest vs. lowest	Not serious	Serious limitationd	Not serious	Not serious	Serious limitationg	No	No	Would not reduce effect	very low
Coronary artery disease	Liu et al, 2022 [6]	Per 1-unit increment	Not serious	Serious limitationd	Not serious	Not serious	Not serious	No	No	Would not reduce effect	very low
Coronary artery disease	Liang et al, 2023 [10]	Highest vs. lowest	Serious limitationa	Serious limitationd	Not serious	Not serious	Not serious	No	No	Would not reduce effect	very low
Contrast-induced nephropathy
Contrast-induced nephropathy	Chang et al, 2023 [11]	high TyG index vs. low TyG index	Not serious	Not serious	Not serious	Not serious	Not serious	Yesh	No	Would not reduce effect	moderate
Dementia
Dementia	Wang et al, 2023 [9]	Highest vs.lowest	Not serious	Not serious	Not serious	Not serious	Not serious	No	No	Would not reduce effect	low
Dementia	Wang et al, 2023 [9]	Highest vs.lowest	Not serious	Not serious	Not serious	Not serious	Not serious	No	No	Would not reduce effect	low
Diabetic retinopathy
Diabetic retinopathy	Zhou et al, 2023 [12]	Highest vs.lowest	Not serious	Serious limitationd	Not serious	Not serious	Serious limitationg	No	No	Would not reduce effect	very low
Diabetic retinopathy	Zhou et al, 2023 [12]	Highest vs.lowest	Not serious	Serious limitationd	Not serious	Not serious	Serious limitationg	No	No	Would not reduce effect	very low
Gestational diabetes mellitus
Gestational diabetes mellitus	Song et al, 2022 [13]	Highest vs. lowest	Not serious	Serious limitationc	Not serious	Not serious	Not serious	No	No	Would not reduce effect	very low
Heart failure
Heart failure	Khalaji et al, 2023 [14]	highest TyG group vs. lowest TyG group	Not serious	Not serious	Not serious	Not serious	Not serious	No	No	Would not reduce effect	low
Heart failure	Khalaji et al, 2023 [14]	1-unit increase	Not serious	Not serious	Not serious	Not serious	Not serious	No	No	Would not reduce effect	low
Hypertension
Hypertension	Xu et al, 2023 [15]	Highest vs.lowest	Not serious	Serious limitationc	Not serious	Not serious	Serious limitationg	No	No	Would not reduce effect	very low
Hypertension	Xu et al, 2023 [15]	Highest vs.lowest	Not serious	Serious limitationd	Not serious	Not serious	Serious limitationg	No	No	Would not reduce effect	very low
Hypertension	Xu et al, 2023 [15]	Highest vs.lowest	Not serious	Serious limitationd	Not serious	Not serious	Serious limitationg	No	No	Would not reduce effect	very low
Ischemic stroke
Ischemic stroke	Yang et al, 2023 [16]	Highest vs. lowest	Not serious	Serious limitationc	Not serious	Not serious	Serious limitationg	No	No	Would not reduce effect	very low
Metabolic dysfunction-associated fatty liver disease
Metabolic dysfunction-associated fatty liver disease	Wang et al, 2022 [17]	Case vs. control (positivity relative to false positivity)	Not serious	Serious limitationd	Serious limitatione	Not serious	Not serious	No	No	Would not reduce effect	very low
Metabolic syndrome
Metabolic syndrome	Nabipoorashrafi et al, 2022 [18]	Case vs. control (with and without metabolic syndrome)	Serious limitationb	Serious limitationd	Not serious	Not serious	Not serious	No	No	Would not reduce effect	very low
Metabolic syndrome	Nabipoorashrafi et al, 2022 [18]	Case vs. control (with and without metabolic syndrome)	Serious limitationb	Not serious	Not serious	Not serious	Not serious	No	No	Would not reduce effect	very low
Metabolic syndrome	Nabipoorashrafi et al, 2022 [18]	Case vs. control (with and without metabolic syndrome)	Serious limitationb	Serious limitationd	Not serious	Not serious	Not serious	No	No	Would not reduce effect	very low
Myocardial infarction
Myocardial infarction	Liu et al, 2022 [6]	Highest vs. lowest	Not serious	Not serious	Not serious	Not serious	Not serious	No	No	Would not reduce effect	low
Nonalcoholic fatty liver disease
Nonalcoholic fatty liver disease	Ling et al, 2023 [19]	Per 1-unit increment	Not serious	Serious limitationd	Not serious	Not serious	Serious limitationg	No	No	Would not reduce effect	very low
Nonalcoholic fatty liver disease	Beran et al, 2022 [20]	Highest vs. lowest	Not serious	Serious limitationd	Not serious	Not serious	Not serious	No	No	Would not reduce effect	very low
Nonalcoholic fatty liver disease	Beran et al, 2022 [20]	Highest vs. lowest	Not serious	Serious limitationd	Not serious	Not serious	Not serious	No	No	Would not reduce effect	very low
Nonalcoholic fatty liver disease	Beran et al, 2022 [20]	Highest vs. lowest	Not serious	Serious limitationd	Not serious	Not serious	Not serious	No	No	Would not reduce effect	very low
Obstructive sleep apnea
obstructive sleep apnea	Behnoush et al, 2024 [21]	OSA group vs. control group	Not serious	Not serious	Not serious	Not serious	Not serious	No	No	Would not reduce effect	low
Stroke
Stroke	Liao et al, 2023 [22]	Per 1-unit increment	Not serious	Not serious	Not serious	Not serious	Not serious	No	No	Would not reduce effect	low
Stroke	Feng et al, 2022 [23]	Highest vs. lowest	Not serious	Not serious	Not serious	Not serious	Not serious	No	No	Would not reduce effect	low
Stroke	Feng et al, 2022 [23]	Highest vs. lowest	Not serious	Not serious	Not serious	Not serious	Not serious	No	Yesi	Would not reduce effect	moderate
Stroke	Feng et al, 2022 [23]	Highest vs. lowest	Not serious	Serious limitationd	Not serious	Not serious	Not serious	No	No	Would not reduce effect	very low
Stroke	Feng et al, 2022 [23]	Highest vs. lowest	Not serious	Not serious	Not serious	Not serious	Not serious	No	Yesi	Would not reduce effect	moderate
Stroke - cerebral infarction	Feng et al, 2022 [23]	Highest vs. lowest	Not serious	Not serious	Not serious	Not serious	Not serious	No	No	Would not reduce effect	low
Stroke - non-fatal stroke	Feng et al, 2022 [23]	Highest vs. lowest	Not serious	Not serious	Not serious	Not serious	Not serious	No	No	Would not reduce effect	low
Type 2 diabetes mellitus
Type 2 diabetes mellitus	Silva et al, 2020 [24]	Highest vs. lowest	Not serious	Serious limitationd	Not serious	Not serious	Not serious	No	No	Would not reduce effect	very low
Type 2 diabetes mellitus	Silva et al, 2020 [24]	Highest vs. lowest	Not serious	Serious limitationc	Not serious	Not serious	Not serious	No	No	Would not reduce effect	very low
Type 2 diabetes mellitus	Silva et al, 2020 [24]	Exposed vs. unexposed	Not serious	Serious limitationd	Not serious	Not serious	Serious limitationg	No	No	Would not reduce effect	very low
Type 2 diabetes mellitus	Pranata et al, 2021 [25]	Highest vs. lowest	Not serious	Serious limitationd	Not serious	Not serious	Serious limitationg	No	No	Would not reduce effect	very low
Prognosis
Coronary artery calcifcation
Coronary artery calcifcation	Liu et al, 2023 [2]	Highest vs. lowest	Not serious	Not serious	Not serious	Not serious	Not serious	No	No	Would not reduce effect	low
Coronary artery calcifcation	Liu et al, 2023 [2]	Per 1-unit increment	Not serious	Not serious	Not serious	Not serious	Not serious	No	No	Would not reduce effect	low
Coronary artery disease
Coronary artery disease prognosis - All cause death	Luo et al, 2021 [26]	Highest vs. lowest	Not serious	Serious limitationc	Not serious	Not serious	Serious limitationg	No	No	Would not reduce effect	very low
Coronary artery disease prognosis - all-cause mortality	Sun et al, 2024 [27]	Highest vs.lowest	Not serious	Not serious	Not serious	Not serious	Not serious	No	No	No	low
Coronary artery disease prognosis - all-cause mortality	Sun et al, 2024 [27]	per 1 standard unit	Not serious	Serious limitationc	Not serious	Not serious	Not serious	No	No	No	very low
Coronary artery disease prognosis - Cardiovascular death	Luo et al, 2021 [26]	Highest vs. lowest	Not serious	Serious limitationc	Not serious	Not serious	Not serious	No	No	Would not reduce effect	very low
Coronary artery disease prognosis - Major adverse cardiovascular events	Liang et al, 2023 [10]	Highest vs. lowest	Not serious	Serious limitationd	Not serious	Not serious	Not serious	No	No	Would not reduce effect	very low
Coronary artery disease prognosis - Major adverse cardiovascular events	Li et al, 2021 [28]	Highest vs. lowest	Not serious	Serious limitationd	Not serious	Not serious	Not serious	No	No	Would not reduce effect	very low
Coronary artery disease prognosis - Major adverse cardiovascular events	Li et al, 2021 [28]	Highest vs. lowest	Not serious	Serious limitationd	Not serious	Not serious	Not serious	No	No	Would not reduce effect	very low
Coronary artery disease prognosis - Major adverse cardiovascular events	Luo et al, 2021 [26]	Per 1-unit increment	Not serious	Serious limitationd	Not serious	Not serious	Not serious	No	No	Would not reduce effect	very low
Coronary artery disease prognosis - Major adverse cardiovascular events	Liang et al, 2023 [10]	Per 1-unit increment	Not serious	Serious limitationd	Not serious	Not serious	Not serious	No	No	Would not reduce effect	very low
Coronary artery disease prognosis - Major adverse cardiovascular events	Liang et al, 2023 [10]	Highest vs. lowest	Not serious	Serious limitationd	Not serious	Not serious	Serious limitationg	No	No	Would not reduce effect	very low
Coronary artery disease prognosis - Major adverse cardiovascular events	Liang et al, 2023 [10]	Per 1-unit increment	Not serious	Serious limitationc	Not serious	Not serious	Not serious	No	No	Would not reduce effect	very low
Coronary artery disease prognosis - Major adverse cardiovascular events	Luo et al, 2021 [26]	Highest vs. lowest	Not serious	Serious limitationd	Not serious	Not serious	Not serious	No	No	Would not reduce effect	very low
Coronary artery disease prognosis - Major adverse cardiovascular events	Sun et al, 2024 [27]	Highest vs.lowest	Not serious	Serious limitationd	Not serious	Not serious	unclear	No	No	No	very low
Coronary artery disease prognosis - Major adverse cardiovascular events	Sun et al, 2024 [27]	per 1 standard unit	Not serious	Serious limitationd	Not serious	Not serious	unclear	No	No	No	very low
Coronary artery disease prognosis - Major adverse cardiovascular events	Sun et al, 2024 [27]	Highest vs.lowest	Not serious	Serious limitationd	Not serious	Not serious	unclear	No	No	No	very low
Coronary artery disease prognosis - Major adverse cardiovascular events	Sun et al, 2024 [27]	Highest vs.lowest	Not serious	Serious limitationc	Not serious	Not serious	unclear	No	No	No	very low
Coronary artery disease prognosis - Myocardial infarction	Luo et al, 2021 [26]	Highest vs. lowest	Not serious	Not serious	Not serious	Not serious	Not serious	No	No	Would not reduce effect	low
Coronary artery disease prognosis - non-fatal myocardial infarction	Sun et al, 2024 [27]	Highest vs.lowest	Not serious	Not serious	Not serious	Not serious	unclear	Yesh	No	No	moderate
Coronary artery disease prognosis - non-fatal myocardial infarction	Sun et al, 2024 [27]	per 1 standard unit	Not serious	Serious limitationc	Not serious	Not serious	unclear	No	No	No	very low
Coronary artery disease prognosis - Revascularization	Luo et al, 2021 [26]	Highest vs. lowest	Not serious	Serious limitationc	Not serious	Not serious	Not serious	No	No	Would not reduce effect	very low
Coronary artery disease prognosis - Revascularization	Sun et al, 2024 [27]	Highest vs.lowest	Not serious	Serious limitationd	Not serious	Not serious	Not serious	No	No	Would not reduce effect	very low
Coronary artery disease prognosis - Revascularization	Sun et al, 2024 [27]	per 1 standard unit	Not serious	Serious limitationd	Not serious	Not serious	Not serious	No	No	Would not reduce effect	very low
Coronary artery disease prognosis - Stroke	Luo et al, 2021 [26]	Highest vs. lowest	Not serious	Not serious	Not serious	Not serious	Not serious	No	No	Would not reduce effect	low
Ischemic stroke
Ischemic stroke prognosis - All-cause mortality	Ma et al, 2022 [29]	Highest vs. lowest	Not serious	Serious limitationc	Not serious	Not serious	Serious limitationg	No	No	Would not reduce effect	very low
Ischemic stroke prognosis - Mortality	Yang et al, 2023 [16]	Highest vs. lowest	Not serious	Serious limitationc	Not serious	Not serious	Not serious	No	No	Would not reduce effect	very low
Ischemic stroke prognosis - Neurological worsening	Yang et al, 2023 [16]	Highest vs. lowest	Not serious	Serious limitationd	Not serious	Not serious	Not serious	No	No	Would not reduce effect	very low
Ischemic stroke prognosis - Poor functional outcome	Ma et al, 2022 [29]	Highest vs. lowest	Not serious	Serious limitationc	Not serious	Not serious	Serious limitationg	No	No	Would not reduce effect	very low
Ischemic stroke prognosis - Poor functional outcome	Yang et al, 2023 [16]	Highest vs. lowest	Not serious	Serious limitationc	Not serious	Not serious	Not serious	No	No	Would not reduce effect	very low
Ischemic stroke prognosis - Stroke recurrence	Yang et al, 2023 [16]	Highest vs. lowest	Not serious	Serious limitationc	Not serious	Not serious	Serious limitationg	No	No	Would not reduce effect	very low
Severity
Coronary artery disease
Coronary artery disease severity - Coronary artery palque progress	Liang et al, 2023 [10]	High vs. low index	Not serious	Not serious	Not serious	Not serious	Not serious	No	No	Would not reduce effect	low
Coronary artery disease severity - Coronary artery stenosis	Liang et al, 2023 [10]	High vs. low index	Not serious	Not serious	Not serious	Not serious	Not serious	Yesh	No	Would not reduce effect	moderate
Coronary artery disease severity - Multi-vessle coronary artery disease	Liang et al, 2023 [10]	High vs. low index	Not serious	Not serious	Not serious	Not serious	Not serious	Yesh	No	Would not reduce effect	moderate
Mortality
All-cause mortality
All-cause mortality	Liu et al, 2022 [6]	Highest vs. lowest	Not serious	Serious limitationd	Not serious	Not serious	Not serious	No	No	Would not reduce effect	very low
Cardiovascular death
Cardiovascular death	Liu et al, 2022 [6]	Highest vs. lowest	Not serious	Serious limitationd	Not serious	Not serious	Not serious	No	No	Would not reduce effect	very low
a Downgraded by one level for risk of bias: more than 50% of the included studies with NOS scores < 6.
b Downgraded by one level for risk of bias: the quality of the included studies showed a high risk of bias, used QUADAS-2 tool.
c Downgraded by one level for inconsistency: substantial heterogeneity is seen between studies (I2 > 50%).
d Downgraded by only one level for inconsistency: substantial heterogeneity is seen between studies (I2 > 75%), whereas heterogeneity was mainly explained.
e Downgraded by one level for indirectness: the population of PICO in systematic review is inconsistent.
f Downgraded by one level for imprecision: the number of cases < 200.
g Downgraded by one level for publication bias: asymmetry on funnel plot, the p of Egger’s test or Begg’s test < 0.05.
h Upgraded by only one level for magnitude of effect: the magnitude of effect > 2.
i Upgraded by only one level for dose-response: because of the existence of dose-response.
GRADE, Grading of Recommendations Assessment, Development, and Evaluation; Ref, reference;
Reference
[1]Sajdeya, O., Beran, A., Mhanna, M., Alharbi, A., Burmeister, C., Abuhelwa, Z., Malhas, S. E., Khader, Y., Sayeh, W., Assaly, R., & Moukarbel, G. V. (2022). Triglyceride Glucose Index for the Prediction of Subclinical Atherosclerosis and Arterial Stiffness: A Meta-analysis of 37,780 Individuals. Current problems in cardiology, 47(12), 101390. https://doi.org/10.1016/j.cpcardiol.2022.101390
[2]Liu, F., Ling, Q., Xie, S., Xu, Y., Liu, M., Hu, Q., Ma, J., Yan, Z., Gao, Y., Zhao, Y., Zhu, W., Yu, P., Luo, J., & Liu, X. (2023). Association between triglyceride glucose index and arterial stiffness and coronary artery calcification: a systematic review and exposure-effect meta-analysis. Cardiovascular diabetology, 22(1), 111. https://doi.org/10.1186/s12933-023-01819-2
[3]Ding, X., Wang, X., Wu, J., Zhang, M., & Cui, M. (2021). Triglyceride-glucose index and the incidence of atherosclerotic cardiovascular diseases: a meta-analysis of cohort studies. Cardiovascular diabetology, 20(1), 76. https://doi.org/10.1186/s12933-021-01268-9
[4]Azarboo, A., Behnoush, A. H., Vaziri, Z., Daneshvar, M. S., Taghvaei, A., Jalali, A., Cannavo, A., & Khalaji, A. (2024). Assessing the association between triglyceride-glucose index and atrial fibrillation: a systematic review and meta-analysis. European journal of medical research, 29(1), 118. https://doi.org/10.1186/s40001-024-01716-8
[5]Wang, H., Yan, F., Cui, Y., Chen, F., Wang, G., & Cui, W. (2023). Association between triglyceride glucose index and risk of cancer: A meta-analysis. Frontiers in endocrinology, 13, 1098492. https://doi.org/10.3389/fendo.2022.1098492
[6]Liu, X., Tan, Z., Huang, Y., Zhao, H., Liu, M., Yu, P., Ma, J., Zhao, Y., Zhu, W., & Wang, J. (2022). Relationship between the triglyceride-glucose index and risk of cardiovascular diseases and mortality in the general population: a systematic review and meta-analysis. Cardiovascular diabetology, 21(1), 124. https://doi.org/10.1186/s12933-022-01546-0
[7]Yan, F., Yan, S., Wang, J., Cui, Y., Chen, F., Fang, F., & Cui, W. (2022). Association between triglyceride glucose index and risk of cerebrovascular disease: systematic review and meta-analysis. Cardiovascular diabetology, 21(1), 226. https://doi.org/10.1186/s12933-022-01664-9
[8]Ren, X., Jiang, M., Han, L., & Zheng, X. (2023). Association between triglyceride-glucose index and chronic kidney disease: A cohort study and meta-analysis. Nutrition, metabolism, and cardiovascular diseases : NMCD, 33(6), 1121–1128. https://doi.org/10.1016/j.numecd.2023.03.026
[9]Wang, H., Ling, Q., Wu, Y., & Zhang, M. (2023). Association between the triglyceride glucose index and cognitive impairment and dementia: a meta-analysis. Frontiers in aging neuroscience, 15, 1278730. https://doi.org/10.3389/fnagi.2023.1278730
[10]Liang, S., Wang, C., Zhang, J., Liu, Z., Bai, Y., Chen, Z., Huang, H., & He, Y. (2023). Triglyceride-glucose index and coronary artery disease: a systematic review and meta-analysis of risk, severity, and prognosis. Cardiovascular diabetology, 22(1), 170. https://doi.org/10.1186/s12933-023-01906-4
[11]Chang, W. T., Liu, C. C., Huang, Y. T., Wu, J. Y., Tsai, W. W., Hung, K. C., Chen, I. W., & Feng, P. H. (2023). Diagnostic efficacy of the triglyceride-glucose index in the prediction of contrast-induced nephropathy following percutaneous coronary intervention. Frontiers in endocrinology, 14, 1282675. https://doi.org/10.3389/fendo.2023.1282675
[12]Zhou, J., Zhu, L., & Li, Y. (2023). Association between the triglyceride glucose index and diabetic retinopathy in type 2 diabetes: a meta-analysis. Frontiers in endocrinology, 14, 1302127. https://doi.org/10.3389/fendo.2023.1302127
[13]Song, T., Su, G., Chi, Y., Wu, T., Xu, Y., & Chen, C. (2022). Triglyceride-glucose index predicts the risk of gestational diabetes mellitus: a systematic review and meta-analysis. Gynecological endocrinology : the official journal of the International Society of Gynecological Endocrinology, 38(1), 10–15. https://doi.org/10.1080/09513590.2021.1940932
[14]Khalaji, A., Behnoush, A. H., Khanmohammadi, S., Ghanbari Mardasi, K., Sharifkashani, S., Sahebkar, A., Vinciguerra, C., & Cannavo, A. (2023). Triglyceride-glucose index and heart failure: a systematic review and meta-analysis. Cardiovascular diabetology, 22(1), 244. https://doi.org/10.1186/s12933-023-01973-7
[15]Xu, A. R., Jin, Q., Shen, Z., Zhang, J., & Fu, Q. (2023). Association between the risk of hypertension and triglyceride glucose index in Chinese regions: a systematic review and dose-response meta-analysis of a regional update. Frontiers in cardiovascular medicine, 10, 1242035. https://doi.org/10.3389/fcvm.2023.1242035
[16]Yang, Y., Huang, X., Wang, Y., Leng, L., Xu, J., Feng, L., Jiang, S., Wang, J., Yang, Y., Pan, G., Jiang, B., Wang, Y., & Chen, L. (2023). The impact of triglyceride-glucose index on ischemic stroke: a systematic review and meta-analysis. Cardiovascular diabetology, 22(1), 2. https://doi.org/10.1186/s12933-022-01732-0
[17]Wang, J., Yan, S., Cui, Y., Chen, F., Piao, M., & Cui, W. (2022). The Diagnostic and Prognostic Value of the Triglyceride-Glucose Index in Metabolic Dysfunction-Associated Fatty Liver Disease (MAFLD): A Systematic Review and Meta-Analysis. Nutrients, 14(23), 4969. https://doi.org/10.3390/nu14234969
[18]Nabipoorashrafi, S. A., Seyedi, S. A., Rabizadeh, S., Ebrahimi, M., Ranjbar, S. A., Reyhan, S. K., Meysamie, A., Nakhjavani, M., & Esteghamati, A. (2022). The accuracy of triglyceride-glucose (TyG) index for the screening of metabolic syndrome in adults: A systematic review and meta-analysis. Nutrition, metabolism, and cardiovascular diseases : NMCD, 32(12), 2677–2688. https://doi.org/10.1016…
[19]Ling, Q., Chen, J., Liu, X., Xu, Y., Ma, J., Yu, P., Zheng, K., Liu, F., & Luo, J. (2023). The triglyceride and glucose index and risk of nonalcoholic fatty liver disease: A dose-response meta-analysis. Frontiers in endocrinology, 13, 1043169. https://doi.org/10.3389/fendo.2022.1043169
[20]Beran, A., Ayesh, H., Mhanna, M., Wahood, W., Ghazaleh, S., Abuhelwa, Z., Sayeh, W., Aladamat, N., Musallam, R., Matar, R., Malhas, S. E., & Assaly, R. (2022). Triglyceride-Glucose Index for Early Prediction of Nonalcoholic Fatty Liver Disease: A Meta-Analysis of 121,975 Individuals. Journal of clinical medicine, 11(9), 2666. https://doi.org/10.3390/jcm11092666
[21]Behnoush, A. H., Khalaji, A., Ghondaghsaz, E., Masrour, M., Shokri Varniab, Z., Khalaji, S., & Cannavo, A. (2024). Triglyceride-glucose index and obstructive sleep apnea: a systematic review and meta-analysis. Lipids in health and disease, 23(1), 4. https://doi.org/10.1186/s12944-024-02005-3
[22]Liao, C., Xu, H., Jin, T., Xu, K., Xu, Z., Zhu, L., & Liu, M. (2023). Triglyceride-glucose index and the incidence of stroke: A meta-analysis of cohort studies. Frontiers in neurology, 13, 1033385. https://doi.org/10.3389/fneur.2022.1033385
[23]Feng, X., Yao, Y., Wu, L., Cheng, C., Tang, Q., & Xu, S. (2022). Triglyceride-Glucose Index and the Risk of Stroke: A Systematic Review and Dose-Response Meta-Analysis. Hormone and metabolic research = Hormon- und Stoffwechselforschung = Hormones et metabolisme, 54(3), 175–186. https://doi.org/10.1055/a-1766-0202
[24]da Silva, A., Caldas, A. P. S., Rocha, D. M. U. P., & Bressan, J. (2020). Triglyceride-glucose index predicts independently type 2 diabetes mellitus risk: A systematic review and meta-analysis of cohort studies. Primary care diabetes, 14(6), 584–593. https://doi.org/10.1016/j.pcd.2020.09.001
[25]Pranata, R., Huang, I., Irvan, Lim, M. A., & Vania, R. (2021). The association between triglyceride-glucose index and the incidence of type 2 diabetes mellitus-a systematic review and dose-response meta-analysis of cohort studies. Endocrine, 74(2), 254–262. https://doi.org/10.1007/s12020-021-02780-4
[26]Luo, J. W., Duan, W. H., Yu, Y. Q., Song, L., & Shi, D. Z. (2021). Prognostic Significance of Triglyceride-Glucose Index for Adverse Cardiovascular Events in Patients With Coronary Artery Disease: A Systematic Review and Meta-Analysis. Frontiers in cardiovascular medicine, 8, 774781. https://doi.org/10.3389/fcvm.2021.774781
[27]Sun, C., Hu, L., Li, X., Zhang, X., Chen, J., Li, D., Zhang, J., Liu, L., & Wu, M. (2024). Triglyceride-glucose index's link to cardiovascular outcomes post-percutaneous coronary intervention in China: a meta-analysis. ESC heart failure, 10.1002/ehf2.14679. Advance online publication. https://doi.org/10.1002/ehf2.14679
[28]Li, J., Ren, L., Chang, C., & Luo, L. (2021). Triglyceride-Glukose Index Predicts Adverse Events in Patients with Acute Coronary Syndrome: A Meta-Analysis of Cohort Studies. Hormone and metabolic research = Hormon- und Stoffwechselforschung = Hormones et metabolisme, 53(9), 594–601. https://doi.org/10.1055/a-1518-7503
[29]Ma, X., Han, Y., Jiang, L., & Li, M. (2022). Triglyceride-Glucose Index and the Prognosis of Patients with Acute Ischemic Stroke: A Meta-Analysis. Hormone and metabolic research = Hormon- und Stoffwechselforschung = Hormones et metabolisme, 54(6), 361–370. https://doi.org/10.1055/a-1853-9889

## Sheet: Table S7.
Supplementary Table S7. Sensitivity analysis results of excluded meta-analyses due to overlap.
Outcomes/ Type	Author, Year, Ref	Journal	No. of Studies	No of participants	Type of effect metric	Exposure type or duration	Study Characteristics	Comparision	Primary analysis			Excluding studies with high risk of bias
									No. of studies	Random effects(95% CI)	GRADE	No. of studies	Random effects(95% CI)	GRADE
Risk
Arterial stiffness
Arterial stiffness	Zhong et al, 2023 [1]	Medicine	9	30511	Relative Risk	categorical variable	-	Highest vs.lowest	12	1.83 (1.55, 2.17)	very low	9	1.85 (1.54, 2.23)	very low
Arterial stiffness	Zhong et al, 2023 [1]	Medicine	10	41882	Relative Risk	continuous variable	-	per 1-unit increment	11	1.51 (1.35, 1.69)	very low	10	1.46 (1.32, 1.61)	very low
Coronary artery disease
Cardiovascular disease	Ding et al, 2021 [2]	Cardiovascular Diabetology	3	112448	Hazard Ratio	continuous variable	-	per 1-unit increment	3	1.35 (1.02, 1.79)	very low	3	1.39 (1.18, 1.63)	very low
Hypertension
Hypertension	Wang et al, 2021 [3]	Frontiers in Cardiovascular Medicine	8	200044	Relative Risk	Categorical variable	-	Highest vs. lowest	22	1.36 (1.28, 1.45)	very low	8	1.53 (1.26, 1.85)	very low
Hypertension	Wang et al, 2021 [3]	Frontiers in Cardiovascular Medicine	4	100135	Relative Risk	Categorical variable	Male	Highest vs. lowest	10	1.36 (1.1, 1.53)	very low	4	1.23 (0.98, 1.55)	very low
Hypertension	Wang et al, 2021 [3]	Frontiers in Cardiovascular Medicine	4	92252	Relative Risk	Categorical variable	Female	Highest vs. lowest	10	1.46 (1.26, 1.70)	very low	4	1.29 (1.09, 1.52)	low
Gestational diabetes mellitus
Gestational diabetes mellitus	Liu et al, 2021 [4]	Endocrine Connections	4	1774	Mean Difference	continuous variable	Pregnancy women	Experimental vs. control	5	2.52 (1.33, 4.76)	very low	4	0.22 (0.07, 0.36)	very low
Nonalcoholic fatty liver disease
Nonalcoholic fatty liver disease	Beran et al, 2022 [5]	Journal of Clinical Medicine	5	17461	Odds Ratio	continuous variable	-	per 1-unit increment	10	4.20 (2.69-6.57)	very low	5	2.25 (1.66,3.04)	very low
Stroke
Stroke	Liao et al, 2023 [6]	Frontiers in Neurology	6	5707674	Hazard Ratio	categorical variable	-	Highest vs.lowest	9	1.28 (1.23,1.33)	low	6	1.26 (1.24,1.29)	very low
Stroke	Feng et al, 2022 [7]	Hormone and Metabolic Research	4	19803	Relative Risk	continuous variable	-	per 1-unit increment	4	1.13 (1.08,1.18)	low	4	1.48 (1.11,1.97)	moderate
Type 2 diabetes mellitus
Type 2 diabetes mellitus	Silva et al, 2020 [8]	Primary Care Diabetes	4	18385	Hazard Ratio	common variable	-	Highest vs.lowest	14	3.53 (2.75, 4.54)	very low	4	2.10 (1.58, 2.80)	very low
Type 2 diabetes mellitus	Pranata et al,2021 [9]	Endocrine	14	270229	Unadjusted Relative Risk	categorical variable	-	Highest vs.lowest	14	3.53 (2.75, 4.54)	very low	14	4.68 (3.01, 7.29)	very low
Prognosis
Coronary artery disease
Coronary artery disease prognosis - Major adverse cardiovascular eventsMajor adverse cardiovascular events	Akbar et al, 2021 [10]	Nutrition, metabolism, and cardiovascular diseases	4	13684	Relative Risk	categorical variable	ACS patients	Highest vs.lowest	13	2.09 (1.68, 2.62)	very low	4	2.09 (1.59, 2.76)	very low
Coronary artery disease prognosis - Major adverse cardiovascular eventsMajor adverse cardiovascular events	Li et al, 2021 [11]	Endocrine Care	8	19611	Relative Risk	categorical variable	ACS patients	Highest vs.lowest	13	2.09 (1.68, 2.62)	very low	8	1.94 (1.47, 2.56)	very low
Coronary artery disease prognosis - Major adverse cardiovascular eventsMajor adverse cardiovascular events	Li et al, 2021 [11]	Endocrine Care	4	5615	Relative Risk	continuous variable	ACS patients	per 1-unit increment	5	2.28 (1.44, 3.62)	very low	4	1.59 (1.39, 1.83)	low
GRADE, Grading of Recommendations Assessment, Development, and Evaluation; Ref, reference;
Reference
[1]Zhong, H., Shao, Y., Guo, G., Zhan, Y., Liu, B., Shao, M., & Li, L. (2023). Association between the triglyceride-glucose index and arterial stiffness: A meta-analysis. Medicine, 102(10), e33194. https://doi.org/10.1097/MD.000000000003319
[2]Ding, X., Wang, X., Wu, J., Zhang, M., & Cui, M. (2021). Triglyceride-glucose index and the incidence of atherosclerotic cardiovascular diseases: a meta-analysis of cohort studies. Cardiovascular diabetology, 20(1), 76. https://doi.org/10.1186/s12933-021-01268-9
[3]Wang, Y., Yang, W., & Jiang, X. (2021). Association Between Triglyceride-Glucose Index and Hypertension: A Meta-Analysis. Frontiers in cardiovascular medicine, 8, 644035. https://doi.org/10.3389/fcvm.2021.644035
[4]Liu, Y., Chi, R., Jiang, Y., Chen, B., Chen, Y., & Chen, Z. (2021). Triglyceride glycemic index as a biomarker for gestational diabetes mellitus: a systemic review and meta-analysis. Endocrine connections, 10(11), 1420–1427. https://doi.org/10.1530/EC-21-0234
[5]Beran, A., Ayesh, H., Mhanna, M., Wahood, W., Ghazaleh, S., Abuhelwa, Z., Sayeh, W., Aladamat, N., Musallam, R., Matar, R., Malhas, S. E., & Assaly, R. (2022). Triglyceride-Glucose Index for Early Prediction of Nonalcoholic Fatty Liver Disease: A Meta-Analysis of 121,975 Individuals. Journal of clinical medicine, 11(9), 2666. https://doi.org/10.3390/jcm11092666
[6]Liao, C., Xu, H., Jin, T., Xu, K., Xu, Z., Zhu, L., & Liu, M. (2023). Triglyceride-glucose index and the incidence of stroke: A meta-analysis of cohort studies. Frontiers in neurology, 13, 1033385. https://doi.org/10.3389/fneur.2022.1033385
[7]Feng, X., Yao, Y., Wu, L., Cheng, C., Tang, Q., & Xu, S. (2022). Triglyceride-Glucose Index and the Risk of Stroke: A Systematic Review and Dose-Response Meta-Analysis. Hormone and metabolic research = Hormon- und Stoffwechselforschung = Hormones et metabolisme, 54(3), 175–186. https://doi.org/10.1055/a-1766-0202
[8]da Silva, A., Caldas, A. P. S., Rocha, D. M. U. P., & Bressan, J. (2020). Triglyceride-glucose index predicts independently type 2 diabetes mellitus risk: A systematic review and meta-analysis of cohort studies. Primary care diabetes, 14(6), 584–593. https://doi.org/10.1016/j.pcd.2020.09.001
[9]Pranata, R., Huang, I., Irvan, Lim, M. A., & Vania, R. (2021). The association between triglyceride-glucose index and the incidence of type 2 diabetes mellitus-a systematic review and dose-response meta-analysis of cohort studies. Endocrine, 74(2), 254–262. https://doi.org/10.1007/s12020-021-02780-4
[10]Akbar, M. R., Pranata, R., Wibowo, A., Irvan, Sihite, T. A., & Martha, J. W. (2021). The association between triglyceride-glucose index and major adverse cardiovascular events in patients with acute coronary syndrome - dose-response meta-analysis. Nutrition, metabolism, and cardiovascular diseases : NMCD, 31(11), 3024–3030. https://doi.org/10.1016/j.numecd.2021.08.026
[11]Li, J., Ren, L., Chang, C., & Luo, L. (2021). Triglyceride-Glukose Index Predicts Adverse Events in Patients with Acute Coronary Syndrome: A Meta-Analysis of Cohort Studies. Hormone and metabolic research = Hormon- und Stoffwechselforschung = Hormones et metabolisme, 53(9), 594–601. https://doi.org/10.1055/a-1518-7503

## Sheet: Table S8. 
Supplementary Table S8. The summary results of meta-analyses excluded due to lack of data for quantitative synthesis.
Author, Year, Ref	No. of included Studies	Exposure	Outcomes	Results	Conclusions
Brito et al, 2021 [1]	8	TyG	Cardiometabolic risk	Increased risk	The TyG index appears to be advantageous for predicting cardiometabolic risk factors in children and adolescents.
Behnoush et al, 2024 [2]	5	TyG	Depressive	Increased risk	TyG index was associated with significantly higher odds of depression.
Sánchez-García et al, 2020 [3]	15	TyG	Insulin resistance	Increased risk	The usefulness of the TyG index as a surrogate biochemical marker of IR showed a moderate-to-low quality evidence.
Brito et al, 2021 [1]	4	TyG	Insulin resistance	Increased risk	The TyG index was positively associated with other IR prediction methods and appears to be advantageous for predicting IR risk in children and adolescents.
Behnoush et al. 2024 [2]	1	TyG	Suicidal attempts	Increased risk	Higher TyG levels were associated with suicidal attempts.
Behnoush et al. 2024 [2]	1	TyG	Suicidal ideation	Increased risk	Higher TyG levels were associated with suicidal ideation.
TyG: triglyceride glucose
Reference
[1]Brito, A. D. M., Hermsdorff, H. H. M., Filgueiras, M. S., Suhett, L. G., Vieira-Ribeiro, S. A., Franceschini, S. D. C. C., & Novaes, J. F. (2021). Predictive capacity of triglyceride-glucose (TyG) index for insulin resistance and cardiometabolic risk in children and adolescents: a systematic review. Critical reviews in food science and nutrition, 61(16), 2783–2792. https://doi.org/10.1080/1040…
[2]Behnoush, A. H., Mousavi, A., Ghondaghsaz, E., Shojaei, S., Cannavo, A., & Khalaji, A. (2024). The importance of assessing the triglyceride-glucose index (TyG) in patients with depression: A systematic review. Neuroscience and biobehavioral reviews, 159, 105582. https://doi.org/10.1016/j.neubiorev.2024.105582
[3]Sánchez-García, A., Rodríguez-Gutiérrez, R., Mancillas-Adame, L., González-Nava, V., Díaz González-Colmenero, A., Solis, R. C., Álvarez-Villalobos, N. A., & González-González, J. G. (2020). Diagnostic Accuracy of the Triglyceride and Glucose Index for Insulin Resistance: A Systematic Review. International journal of endocrinology, 2020, 4678526. https://doi.org/10.1155/2020/4678526
